# Supplementary material for: Eight New Genomes and Synthetic Controls Increase the Accessibility of Rapid Melt-MAMA SNP Typing of Coxiella burnetii
Source: PLoS One. 2014 Jan 21;9(1):e85417. doi: 10.1371/journal.pone.0085417 (PMC3897454; doi:10.1371/journal.pone.0085417)
Supplement: Table S1 — In silico microsatellite (MS) analysis. Sequence lengths of 17 variable MS loci and the calculated number of repeats in 21 genomes. Homoplasy was observed in seven out of 17 investigated MS loci. (XLS) [file pone.0085417.s003.xls]

## Sheet: Table S1
Table S1. In silico sequence lengths of 17 variable microsatellite (MS) loci and the calculated number of repeats in 21 genomes. Homoplasy was observed in seven out of 17 investigated MS loci.
										MS03a,b	MS07	MS20	MS21	MS23	MS28	MS30	MS33	MS36	MS01c	MS12c	MS22c	MS24c	MS26c	MS 27c	MS31c	MS34c
															Cox5d							Cox4	Cox3	Cox2	Cox7	Cox1
										Cbu0448_ ms03_12bp_ 7U_229bpe	Cbu0988_ ms07_126bp_ 8U_1112bp	Cbu1941_ ms20_18bp_ 15U_402bp	Cbu1963_ ms21_12bp_ 6U_210bp	Cbu0197_ ms23_7bp_ 8U_157bp	Cbu0839_ ms28_6bp_ 6U_480bp	Cbu1351_ ms30_18bp_ 6U_306bp	Cbu1435_ ms33_7bp_ 9U_262bp	Cbu1941_ ms36_9bp_ 7U_477bp	Cbu0033_ ms01_16bp_ 4U_198bp	Cbu1316_ ms12_126bp_ 8U_1074bp	Cbu1980_ ms22_11bp_ 6U_246bp	Cbu0259_ ms24_7bp_ 27U_344bp	Cbu0831_ ms26_9bp_ 4U_127bp	Cbu 0838_ ms27_6bp_ 4U_320bp	Cbu1418_ ms31_7bp_ 5U_285bp	Cbu1471_ ms34_6bp_ 5U_210bp
									Repeat size (nt)	12	126	18	12	7	6	9	7	9	16	126	11	7f	9g	6	7	6
									PCR product baseline size (nt)h	145	104	132	138	101	444	107	199	414	134	66	180	155	91	296	250	180
SNP phylogeny (Figure 1)							Strain	Plasmid	Genomic group
							Q321	QpDV	VII	217/6	860/6	468/18.67	222/7	NAi	492/8	306/6	248/6	543/13.33	198/4	570/4	246/6	260/15	NA	314/3	271/3	192/2
							Q154, CbuK, K	QpRS	IV	217/6	860/6	387/14	210/6	NA	474/5	306/6	248/6	462/5.33	198/4	570/4	257/7	218/9	109/2	320/4	271/3	192/2
							Q177, Priscilla	QpRS	IV	217/6	860/6	387/14	210/6	NA	474/5	306/6	248/6	462/5.33	198/4	570/4	257/7	218/9	109/2	320/4	271/3	192/2
							Namibiaj	QpRS	IV	217/6	NA	NA	222/7	NA	NA	NA	241/5	NA	198/4	569/3.99	246/6	NA	118/3	314/3	271/3	192/2
							5J108-111, Dugway	QpDG	VI	217/6	1112/8	465/18.50	210/6	NA	468/4.17	306/6	255/8	540/14	180/2.88	NA	246/6	190/5	127/4	320/4	271/3	198/3
							Q212, CbuG	Integrated	V	217/6	984/6.98	402/15	210/6	NA	467/4	306/6	248/6	477/7	198/4	948/7	247/6.09	211/8	109/2	314/3	278/4	192/2
							Q172, McMaster	Integrated	V	217/6	NA	402/15	210/6	NA	467/4	306/6	248/6	477/7	198/4	NA	247/6.09	218/9	109/2	314/3	278/4	192/2
							Q217, Scurry	Integrated	V	217/6	984/6.98	402/15	210/6	150/7	467/4	306/6	248/6	477/7	NA	948/7	247/6.09	218/9	109/2	314/3	278/4	192/2
							ATCC VR 542, Ohio	QpH1	I	229/7	1112/8	402/15	210/6	157/8	480/6	306/6	262/9	477/7	198/4	1074/8	246/6	344/27	127/4	320/4	285/5	210/5
							RSA493, Nine Mile	QpH1	I	229/7	1112/8	402/15	210/6	157/8	480/6	306/6	262/9	477/7	198/4	1074/8	246/6	344/27	127/4	320/4	285/5	210/5
							S4	QpH1	I	229/7	1112/8	402/15	210/6	157/8	480/6	306/6	262/9	477/7	198/4	1074/8	246/6	309/22	127/4	320/4	285/5	210/5
							RSA425, Australian QD	QpH1	I	229/7	1112/8	402/15	210/6	NA	480/6	306/6	262/9	477/7	198/4	1074/8	246/6	323/24	127/4	320/4	285/5	210/5
							C2	QpH1	I	229/7	1112/8	402/15	210/6	157/8	480/6	306/6	262/9	477/7	198/4	1074/8	246/6	344/27	127/4	320/4	285/5	210/5
							Cb175	QpH1	I	229/7	1111/7.99	NA	210/6	157/8	475/5.17	306/6	262/9	NA	198/4	1073/7.99	257/7	343/26.86	125/3.78	320/4	285/5	210/5
							RSA331, Henzerling	QpH1	II	229/7	1112/8	483/19.50	210/6	122/3	462/3	297/5	227/3	558/9	198/4	1074/8	246/6	204/7	235/16	314/3	264/2	198/3
							Z2534, Innsbruck	QpH1	II	229/7	1112/8	483/19.50	210/6	122/3	462/3	297/5	227/3	558/9	198/4	1200/9	246/6	204/7	235/16	314/3	264/2	198/3
							2338	QpH1	II	229/7	NA	NA	210/6	122/3	462/3	297/5	227/3	NA	142/0.5	NA	246/6	204/7	172/9	314/3	264/2	204/4
							Z349-36/94	QpH1	II	229/7	1112/8	483/19.50	210/6	122/3	462/3	297/5	227/3	558/9	198/4	NA	246/6	204/7	NA	314/3	264/2	204/4
							RSA459, M44	QpH1	II	229/7	1112/8	483/19.50	210/6	NA	462/3	297/5	NA	558/9	198/4	NA	246/6	NA	163/8	314/3	264/2	192/2
							Cb109	QpH1	II	229/7	1112/8	482/19.44	210/6	NA	462/3	297/5	NA	557/8.89	198/4	948/7	246/6	239/12	NA	308/2	271/3	198/3
							Z3055	QpH1	II	229/7	1112/8	482/19.44	210/6	NA	462/3	297/5	NA	557/8.89	198/4	948/7	246/6	232/11	NA	314/3	271/3	222/7
							aThe common laboratory name.
							bThe primers in Roest et al. were used to extract the products for MS31, MS33, MS34 , and MS36 from the genomes. The primers in Arricau-Bouvery et al. were used for all other MS.
							cThe seven loci MS01, MS12, MS22, MS26, MS27, MS31, and MS34 are incongruent with the SNP phylogeny (left and Figure 1) rooted according to Pearson et al. 2013.
							dThe nomenclature as described by Svraka et al.
							eThe nomenclature as described by Arricau-Bouvery et al. For example, Cbu0448 is a tandem repeat locus at position 448 kb in the Nine Mile RSA493 genome that has the common laboratory name ms03, a repeat size of 12 bp, seven repeat units, and a PCR product size of 229 bp in Nine Mile.
							fMS24 (Cox4) was initially reported as 21 bp tandem repeat but was corrected to 7 bp by Arricau-Bouvery et al.
							gMS30 was initially reported as a 18 bp tandem repeat in Arricau-Bouvery et al.
							hThe PCR product baseline size was calculated by subtracting the number of units times the repeat size, from the product size of the reference genome of Nine mile.
							iNA = the PCR product size could not be calculated
							jNew genomes are marked in bold face.
